# Supplementary material for: Chaos game representation dataset of SARS-CoV-2 genome
Source: Data Brief. 2020 Apr 25;30:105618. doi: 10.1016/j.dib.2020.105618 (PMC7182522; doi:10.1016/j.dib.2020.105618)
Supplement: Supplementary Data S1 — Supplementary Raw Research Data. This is open data under the CC BY license http://creativecommons.org/licenses/by/4.0/ [file mmc1.xml]

<?xml version="1.0" encoding="utf-8" standalone="no"?>
<data>
  <datasets>
    <author>mfernandes@dca.ufrn.br;mfernandes75@gmail.com</author>
    <type>1</type>
    <dataset>
      <name>Chaos game representation dataset of SARS-CoV-2 nucleotide sequences</name>
      <caption />
      <description>The dataset provides a chaos game representation (CGR) of SARS-CoV-2 virus nucleotide sequences. The dataset is composed of 100 virus instances of SARS-CoV-2. In addition, the dataset also provides a CGR representation of 11540 viruses from the Virus-Host DB dataset and the other three Riboviria viruses from NCBI.</description>
      <filetype>
        <name />
      </filetype>
      <filesize />
      <source>0</source>
      <sourcename>Original Data</sourcename>
      <access>
        <type>1</type>
        <name>Data available in data repository</name>
        <reponame>Mendeley Data</reponame>
        <PersistentId>10.17632/nvk5bf3m2f.1</PersistentId>
        <deeplinkurl>https://data.mendeley.com/datasets/nvk5bf3m2f/1</deeplinkurl>
      </access>
    </dataset>
  </datasets>
</data>
